# Supplementary material for: Uncoordinated maturation of developing and regenerating postnatal mammalian vestibular hair cells
Source: PLoS Biol. 2019 Jul 1;17(7):e3000326. doi: 10.1371/journal.pbio.3000326 (PMC6602158; doi:10.1371/journal.pbio.3000326)
Supplement: S1 Table — (XLSX) [file pbio.3000326.s008.xlsx]

## Sheet: Sheet1
S1 Table. Primers for genotyping
Lgr5-EGFP-CreERT2	Forward	5’-CTGCTCTCTGCTCCCAGTCT-3’
	WT Reverse	5’-ATACCCCATCCCTTTTGAGC-3’
	Mutant Reverse	5’-GAACTTCAGGGTCAGCTTGC-3’
Rosa26R-tdTomato	WT Forward	5’- AAGGGAGCTGCAGTGGAGTA-3’
	WT Reverse	5’-CCGAAAATCTGTGGGAAGTC-3’
	Mutant Forward	5’-GGCATTAAAGCAGCGTATCC-3’
	Mutant Reverse	5’-CTGTTCCTGTACGGCATGG-3’
Pou4f3-DTR	Forward	5’-GTCAAAAAATGTGCCTTAGAG -3’
	Mutant Reverse	5’-CCGACGGCAGCAGCTTCATGGTC-3’
	WT Forward	5’-CACTTGGAGCGCGGAGAGCTAG-3’
Plp1-CreERT	WT Forward	5’- CTAGGCCACAGAATTGAAAGATCT-3’
	WT Reverse	5’-GTAGGTGGAAATTCTAGCATCATCC-3’
	Mutant Forward	5’-GCGGTCTGGCAGTAAAAACTATC-3’
