# Supplementary material for: Uncoordinated maturation of developing and regenerating postnatal mammalian vestibular hair cells
Source: PLoS Biol. 2019 Jul 1;17(7):e3000326. doi: 10.1371/journal.pbio.3000326 (PMC6602158; doi:10.1371/journal.pbio.3000326)
Supplement: S2 Table — (XLSX) [file pbio.3000326.s009.xlsx]

## Sheet: Sheet1
S2 Table. Electrophysiological properties of postnatally generated and regenerated hair cells
Genotypes	Cell type	Cell Capacitance (pF)	Resting potential (mV)	Display inward rectifying conductance (gKir) (%)*
Plp1CreERT/+; Rosa26RtdTomato/+	Plp1-traced hair cells (P3-30)	5.0±0.8 (13)	-62.5±4.0 (11)	91.7 (12)
	Plp1-traced hair cells (P8-30)	4.8±0.6 (8)	-72.2±3.5 (6)	100 (7)
	Untraced hair cells (P8-30)	4.5±0.6 (15)	-67.2±5.8 (14)	42.9 (14)
Pou4f3DTR/+; Plp1CreERT/+; Rosa26RtdTomato/+	Damaged Plp1-traced hair cells (P8-30)	5.2±2.0 (17)	-72.8±4.0 (15)	93.8 (16)
	Control Plp1-traced hair cells (P8-30)	4.8±0.6 (8)	-72.2±3.5 (6)	100.0 (6)
	Damaged untraced hair cells (P8-30)	4.3±0.5 (16)	-66.6±6.7 (14)	64.7 (17)
Pou4f3DTR/+; Lgr5CreERT2/+; Rosa26RtdTomato/+	Damaged Lgr5-traced hair cells	4.2±0.6 (13)	-69.6±5.0 (13)	50.0 (12)
	Damaged untraced hair cells	4.4±0.9 (13)	-68.3±7.5 (13)	60.0 (10)
	Control untraced hair cells	4.4±0.7 (13)	-74.7±9.2 (10)	33.0 (6)
Each category is shown as average ± S.D. n shown in parentheses.
*No gNA was detected
