# Supplementary material for: Uncoordinated maturation of developing and regenerating postnatal mammalian vestibular hair cells
Source: PLoS Biol. 2019 Jul 1;17(7):e3000326. doi: 10.1371/journal.pbio.3000326 (PMC6602158; doi:10.1371/journal.pbio.3000326)
Supplement: S3 Table — (XLSX) [file pbio.3000326.s010.xlsx]

## Sheet: Sheet1
S3 Table. Percent of hair cells with markers of type I and II hair cells
Genotypes	Experiment	Cell type	Percentage ANXA4+	Percentage OPN+	Percentage OPN+/Tuj1+ calyx	Ratio of OPN+: ANXA4+ hair cells
Plp1CreERT/+; Rosa26RtdTomato/+	Early tracing	Extrastriola Plp1-traced hair cells	85.1 ± 25.8%	21.2 ± 32.6%	N/A	N/A
		Striola Plp1-traced hair cells	94.9 ± 8.9%	19.3 ± 26.2%	N/A	N/A
		Extrastriola untraced hair cells	30.8 ± 70.4%	61.4 ± 7.9%	N/A	1.99
		Striola untraced hair cells	33.3 ± 4.3%	49.1± 8.7%	N/A	1.47
	Late tracing	Extrastriola Plp1-traced hair cells	95.2 ± 8.2%	4.0 ± 6.8%	N/A	N/A
		Striola Plp1-traced hair cells	100 ± 0.0%	1.7 ± 4.1%	N/A	N/A
		Extrastriola untraced hair cells	43.2 ± 7.3%	62.3 ± 3.5%	N/A	1.44
		Striola untraced hair cells	48.6 ± 9.0%	58.6 ± 3.4%	N/A	1.21
Pou4f3DTR/+; Plp1CreERT/+; Rosa26RtdTomato/+	Regeneration	Extrastriola Plp1-traced hair cells	95.8 ±7.2%	16.2 ±13.0%	N/A	N/A
		Striola Plp1-traced hair cells	97.0 ± 5.2%	15.6 ± 12.0%	N/A	N/A
		Extrastriola untraced hair cells	50.4 ± 27.1%	68.0 ± 9.2%	N/A	1.34
		Striola untraced hair cells	51.7 ± 21.1%	68.5 ±11.4%	N/A	1.32
Pou4f3DTR/+; Lgr5CreEGFP-ERT2/+; Rosa26RtdTomato/+	Regeneration	Damaged Lgr5-traced hair cells	46.9 ± 2.8%	61.8 ± 25.2%	24.4 ± 15.0%	N/A
		Control Lgr5-traced hair cells	76.6 ± 20.3%*	0.0 ± 0.0%***	0.0 ± 0.0%*	N/A
Each category is shown as average ± S.D. n=3-8 in Plp1CreERT/+; Rosa26RtdTomato/+ group, n=3-7 in Pou4f3DTR/+; Plp1CreERT/+; Rosa26RtdTomato/+ group. n=3-7 in Pou4f3DTR/+; Lgr5EGFP-CreERT2/+; Rosa26RtdTomato/+ group. Cell counts per 20,000 µm2. P values are determined by Student’s t-tests. No significant difference was found between early and late tracing in Plp1CreERT/+; Rosa26RtdTomato/+ group,…
