# Supplementary material for: Uncoordinated maturation of developing and regenerating postnatal mammalian vestibular hair cells
Source: PLoS Biol. 2019 Jul 1;17(7):e3000326. doi: 10.1371/journal.pbio.3000326 (PMC6602158; doi:10.1371/journal.pbio.3000326)
Supplement: S4 Table — (XLSX) [file pbio.3000326.s011.xlsx]

## Sheet: Sheet1
S4 Table. Quantification of Mapt- and Annexin A4-positive cells in undamaged and damaged P30 utricles
Area	Genotypes		Mapt+/Annexin A4+	Mapt+ among Annexin A4+	Mapt-/Annexin A4+	Mapt-/Annexin A4-
Extrastriola	Plp1CreERT/+; Rosa26RtdTomato/+	Control (undamaged) Traced hair cells	n=14/19 (73.7%)	n=14/17 (82.4%)	n=3/19 (15.8%)	n=1/19 (5.3%)
		Control (undamaged) Untraced hair cells	n=181/582 (31.1%)	n=181/197 (91.9%)	n=16/582 (27.5%)	n=309/582 (53.1%)
	Pou4f3DTR/+; Plp1CreERT/+; Rosa26RtdTomato/+	Pou4f3-DTR (Damaged) Traced hair cells	n=13/19 (68.4%)	n=13/17 (76.5%)	n=4/19 (21.1%)	n=1/19 (5.3%)
		Pou4f3-DTR (Damaged) Untraced hair cells	n=89/231 (38.5%)	n=89/105 (84.8%)	n=16/231 (6.9%)	n=79/231 (34.2%)
Striola	Plp1CreERT/+; Rosa26RtdTomato/+	Control (undamaged) Traced hair cells	n=4/6 (66.7%)	n=4/6 (66.7%)	n=2/6 (33.3%)	n=0/6 (N/A)
		Control (undamaged) Untraced hair cells	n=85/423 (20.1%)	n=85/134 (63.4%)	n=49/423 (11.6%)	n=236/423 (55.8%)
	Pou4f3DTR/+; Plp1CreERT/+; Rosa26RtdTomato/+	Pou4f3-DTR (Damaged) Traced hair cells	n=10/18 (55.6%)	n=10/17 (58.8%)	n=7/18 (38.9%)	n=1/18 (5.6%)
		Pou4f3-DTR (Damaged) Untraced hair cells	n=19/116 (16.4%)	n=19/28 (67.9%)	n=9/116 (7.8%)	n=34/116 (29.3%)
In each category, the total number of marker positive cells is shown as a percentage of total cells from all samples. n=3 mice for Plp1CreERT/+; Rosa26RtdTomato/+ and 4 mice for Pou4f3DTR/+; Plp1CreERT/+; Rosa26RtdTomato/+. Cell counts per 20,000 µm2.
