# Supplementary material for: Uncoordinated maturation of developing and regenerating postnatal mammalian vestibular hair cells
Source: PLoS Biol. 2019 Jul 1;17(7):e3000326. doi: 10.1371/journal.pbio.3000326 (PMC6602158; doi:10.1371/journal.pbio.3000326)
Supplement: S1 Data — (XLSX) [file pbio.3000326.s012.xlsx]

## Sheet: Fig 1FJKL
		myo7a total	Myo7a/tdtomato	Percent
Fig 1F	early tracing	167	0	0		Fig 1J	early tracing	late tracing	late tracing		Fig 1K	early tracing	late tracing	late tracing		Fig 1L	early tracing	late tracing	late tracing
	p3-5	165	1	0.00606061		conductance	p3-30	p8-p30	p8-p30		Half activation	p3-30	p8-p30	p8-p30		Slope	p3-30	p8-p30	p8-p30
		215	2	0.00930233			traced	traced	untraced			traced	traced	untraced			traced	traced	untraced
		195	1	0.00512821
							30.5748	32.3513	22.5596			-33.0426	-22.02	-46.4346			8.89337	9.59968	5.99829
	early tracing	263.739	29.7948	0.112971			22.7275	33.1001	47.0889			-31.9213	-27.4497	-36.5813			8.57328	7.93196	5.12913
	p3-30	221	17	0.0769231			26.9814	18.3018	27.092			-33.837	-35.533	-29.351			8.70974	7.94408	5.14686
		228.785	31.2961	0.136792			26.0446	25.8318	33.8394			-31.293	-22.8516	-34.2938			8.87209	9.53002	2.99929
		229.803	41.3011	0.179724			21.8214	21.3458	27.4256			-34.0374	-24.2281	-29.8411			8.28978	7.61615	6.45512
		252.796	31.2866	0.123762			23.979	18.2668	32.5759			-39.4431	-23.8409	-33.8867			6.80353	8.58807	8.6698
		211.164	18.5931	0.0880503			22.2961	33.5195	30.5598			-34.9837	-20.6871	-28.4454			8.37642	8.90829	6.89675
		226	38	0.168142			24.7148	28.6868	21.1215			-31.2744	-23.7292	-36.743			11.1634	8.8232	6.34608
		216.909	38.0913	0.17561			36.7897	20.5184	27.7635			-26.3854	-35.1914	-48.8792			10.5265	8.97786	5.2148
		242	36	0.14876			25.2216					-39.1901					7.43576
		189	35	0.185185			17.6893					-41.8695					8.26804
		226	35	0.154867			23.941					-41.8971					7.69457
							20.9689					-42.9506					7.42549
	late tracing	214	6	0.0280374
	p8-p30	202	10	0.049505
		202.665	4.7126	0.0232531
		190	12	0.0631579
		257	10	0.0389105
		230	15	0.0652174
		186	9	0.0483871
		207	8	0.0386473
		189	10	0.0529101
		201	5	0.0248756
		206	6	0.0291262
		235	14	0.0595745
		159.239	3.38807	0.0212766
		120.682	6.2422	0.0517241
		143	5	0.034965
		60	6	0.1

## Sheet: Fig 2HIJRST
Fig 2H	early tracing	late tracing	late tracing		Fig 2I	early tracing	late tracing	late tracing		Fig 2J	early tracing	late tracing	late tracing		Fig 2R	early tracing	late tracing	late tracing		Fig 2S	early tracing	late tracing	late tracing		Fig 2T	early tracing	late tracing	late tracing
conductance	p3-30	p8-p30	p8-p30		Half activation	p3-30	p8-p30	p8-p30		Slope	p3-30	p8-p30	p8-p30		conductance	p3-30	p8-p30	p8-p30		Half activation	p3-30	p8-p30	p8-p30		Slope	p3-30	p8-p30	p8-p30
	traced	traced	untraced			traced	traced	untraced			traced	traced	untraced			traced	traced	untraced			traced	traced	untraced			traced	traced	untraced
	2.37484	1.76252	3.01624			-103.3	-106.088	-106.279			-9.40399	-7.75642	-7.53603			1.64712	1.62251	46.4338			n/a	n/a	-74.9254			n/a	n/a	3.61516
	1.78926	1.49377	1.96073			-103.805	-101.116	-112.912			-8.55815	-7.65771	-10.5843			2.54973	1.97468	71.0879					-83.0852					3.50522
	1.71283	1.51746	0.911343			-120.463	-109.943	-108.268			-11.0944	-8.99753	-7.18019			2.01111	2.46803	75.231					-83.6454					3.19647
	1.43488	1.28234	0.751356			-108.739	-105.896	-107.676			-10.97	-7.42636	-8.71381			2.80186	1.72204	5.75785					-56.4597					5.95893
	1.15472	1.50354	2.1104			-109.339	-104.473	-125.43			-8.74093	-7.23517	-8.89142			2.8319	0.740031	13.6022					-58.3306					4.20902
	1.37972	0.301565				-105.6	-101.639				-7.49766	-9.33236				3.43773	1.11737	39.655					-79.0554					3.23964
	1.14203	2.09387				-102.433	-105.898				-7.43743	-7.24517				2.87999	1.33711	68.733					-77.2176					3.56927
	1.20148	0.411549				-101.183	-109.422				-6.67635	-9.32666				3.0957	2.38103	19.261					-67.4907					3.7413
	1.3708	1.52962				-101.253	-104.536				-6.49634	-9.77241				3.65932		2.3341					-57.9307					4.76662
	2.10031					-109.114					-7.6226					4.76584		1.62977
																		1.65167
																		11.5175

## Sheet: Fig 3FJK
	early tracing	late tracing				early tracing	late tracing	late tracing				early tracing	late tracing	late tracing
Fig 3F	9	4			Fig 3J	p3-30	p8-p30	p8-p30			Fig 3K	p3-30	p8-p30	p8-p30
	10	3			Imax	traced	traced	untraced			Half activation	traced	traced	untraced
	5	7
	5	6				-0.0568029	-0.0220183	-0.0526504				-34.6049	-39.3965	-38.0063
	11	6				-0.0371188	-0.0313531	-0.0582458				-33.419	-40.8083	-36.8848
	9	6				-0.0309427	-0.0601692	-0.0303788				-34.1586	-37.4412	-38.5007
	12	2				-0.0655828	-0.105414	-0.0629656				-32.3697	-40.1827	-40.6064
	11	8				-0.0298623	-0.0174119					-29.0923	-37.9235
	9	5				-0.0124354	-0.0170362					-29.3589	-40.5051
	8	6				-0.0350502	-0.113419					-38.0672	-33.6116
	13	3				-0.0321495	-0.0440303					-34.6027	-31.7866
	5	3				-0.0363461						-33.8555
	6	6				-0.0436842						-33.2164
	8	3				-0.0602206						-32.4751
	5	9				-0.0355144						-34.2751
	8	10				-0.0204545						-35.1229
	8	8				-0.049069						-37.8408
	6	9
	10	5
	10	6
	6	8
	12	6
	5	10
	7	6
	4	8
	5	5
	8	5
	4	4
	6	6
	6	7
	4	12
	7	6
	5	2
	7	5
	5	9
	5	3
	6	6
	9	2
	5	13
	6	3
	4	2
	7	7
	4	3
	6	9
	4	7
	4	4
	6	7
	8	7
	10	7
	10	10
	8	4
	3	6
	2	8
		5
		11
		4

## Sheet: Fig 4GHKL
		Traced HC total	Traced HC with long bundle	Traced HC with short bundle	Traced HC without bundle					Untraced HC total	Untraced HC with long bundle	Untraced HC with short bundle	Untraced HC without bundle				GTTR, traced, early tracing	GTTR, untraced, early tracing	GTTR, traced, late tracing	GTTR, untraced, late tracing				GTTR, traced, early tracing	GTTR, untraced, early tracing	GTTR, traced, late tracing	GTTR, untraced, late tracing
Fig 4G	early tracing	47	2	38	7			Fig 4H	early tracing	208	180	25	3			Fig 4K	0.270833	0.950413	0.363636	0.897887			Fig 4L	0.333333	0.333333	0.546358	0.70202
		30	1	23	6					232	196	30	6			extrastriola	0.516129	0.828829	0.222222	0.818815			striola	0.333333	0.333333	0.585492	0.707447
		23	2	14	7					116	95	17	4				0.142857	0.731844	0.25	0.901235				0.5	0.5	0.697561	0.764228
		27	0	20	7					293	226	65	2						0.333333	0.75					0.4		0.761905
	Sum	127	5	95	27				Sum	849	697	137	15
	Percentage		3.93701	74.8031	21.2598				Percentage		82.0966	16.1366	1.76678
	late tracing	7	0	4	3				late tracing	122	105	14	3
		12	1	11	0					128	104	23	1
		14	1	10	3					114	94	17	3
		16	4	9	3
		14	0	13	1					154	125	21	8
		7	0	2	5
		10	0	9	1					116	94	21	1
		16	1	12	3					160	121	36	3
	Sum	96	7	70	19				Sum	794	643	132	19
	Percentage		7.29167	72.9167	19.7917				Percentage		80.9824	16.6247	2.39295

## Sheet: Fig 5JK
	P15	P30	P60				P15 WT	P15 DTR no response	P15 DTR partial recovery	P30 WT	P30 DTR no response	P30 DTR partial recovery	P60 WT	P60 DTR no response	P60 DTR partial recovery
Fig 5J	0.230644	0.15311	0.708982			Fig 5K	0.421697	2.37137		0.298538	2.37137	1.1885	0.298538	2.37137	1.1885
	0.167581	0.175829	0.534684				0.421697	2.37137		0.421697	2.37137	1.1885	0.298538	2.37137	1.1885
	0.0233702	0.318637	0.537281				1.1885	2.37137		0.298538	2.37137	1.1885	0.298538	2.37137	0.595662
	0.0424912	0.173204	0.535948				0.298538	2.37137		0.595662	2.37137	0.421697	0.841395	2.37137	0.595662
	0.0182105	0.376371	0.540288				0.421697	2.37137		0.298538	2.37137	0.841395	0.841395	2.37137	0.841395
	0.0267088	0.515419	0.51107				0.421697	2.37137		0.421697	2.37137	0.841395	0.421697	2.37137	0.595662
		0.58806	0.349981				0.211349	2.37137		0.595662	2.37137	0.298538	0.211349	2.37137	1.1885
		0.344048	0.260759				0.298538	2.37137		0.298538	2.37137	0.841395	0.298538	2.37137	0.595662
		0.395116	0.355064				0.421697	2.37137		0.595662	2.37137	0.841395	0.421697	2.37137	0.841395
		0.180641	0.304267				0.421697	2.37137		0.298538	2.37137	0.841395	0.421697	2.37137	0.595662
		0.246357	0.0351882				0.841395	2.37137		0.298538	2.37137	0.841395	0.421697	2.37137	0.421697
		0.220366					0.421697	2.37137		0.421697	2.37137	0.298538	0.421697		0.841395
		0.0259511					0.595662	2.37137		0.298538	2.37137	1.1885	0.421697		0.421697
		0.0262427					0.595662	2.37137		0.421697	2.37137	0.841395	0.595662		0.841395
		0.0236184					0.298538	2.37137		0.211349	2.37137		0.298538		1.6788
							0.149624	2.37137		0.595662	2.37137				0.841395
							0.211349	2.37137		0.421697	2.37137
							0.211349	2.37137		0.421697	2.37137
							0.421697	2.37137		0.421697	2.37137
							0.298538	2.37137		0.298538	2.37137
								2.37137		0.298538	2.37137
								2.37137		0.421697	2.37137
								2.37137			2.37137
								2.37137			2.37137
								2.37137			2.37137
								2.37137
								2.37137
								2.37137
								2.37137
								2.37137
								2.37137
								2.37137
								2.37137
								2.37137
								2.37137
								2.37137
								2.37137
								2.37137
								2.37137
								2.37137
								2.37137
								2.37137
								2.37137
								2.37137
								2.37137
								2.37137
								2.37137
								2.37137

## Sheet: Fig 6F
		myo7a total	Myo7a/tdtomato	Percent				myo7a total	Myo7a/tdtomato	Percent
Fig 6F	control	214	6	0.0280374			control	211	7	0.0331754
	p8-p30	202	10	0.049505			p8-p30	188.5	3	0.0159151
	extrastriola	202.665	4.7126	0.0232531			striola	153	3.5	0.0228758
		190	12	0.0631579				205	10	0.0487805
		257	10	0.0389105				190	4	0.0210526
		230	15	0.0652174				199	5	0.0251256
		186	9	0.0483871				182	0	0
		207	8	0.0386473				179	7	0.0391061
		189	10	0.0529101				174	1	0.00574713
		201	5	0.0248756				163	3	0.0184049
		206	6	0.0291262				161	1	0.00621118
		235	14	0.0595745				202	4	0.019802
		159.239	3.38807	0.0212766				118	2	0.0169492
		120.682	6.2422	0.0517241				81	1	0.0123457
		143	5	0.034965				79	1	0.0126582
		60	6	0.1				76	8	0.105263
	damaged	74.7434	10.8498	0.145161			damaged	55	6	0.109091
	p8-p30	92.265	21.7726	0.235979			p8-p30	91	15	0.164835
	extrastriola	93	16	0.172043			striola	122	13	0.106557
		69	10	0.144928				67	12	0.179104
		94	16	0.170213				104	24	0.230769
		66	8	0.121212				62	5	0.0806452
		17	3	0.176471				31	6	0.193548
		104	16	0.153846				107	9	0.0841121
		40.0511	11.4432	0.285714				57	10	0.175439
		112.317	14.65	0.130435				102	8	0.0784314

## Sheet: Fig 7DEFJKLPQR
	Damaged	Control	Damaged				Damaged	Control	Damaged				Damaged	Control	Damaged				Damaged	Control	Damaged				Damaged	Control	Damaged				Damaged	Control	Damaged				Damaged	Control	Damaged				Damaged	Control	Damaged				Damaged
	p8-p30	p8-p30	p8-p30				p8-p30	p8-p30	p8-p30				p8-p30	p8-p30	p8-p30				p8-p30	p8-p30	p8-p30				p8-p30	p8-p30	p8-p30				p8-p30	p8-p30	p8-p30				p8-p30	p8-p30	p8-p30				p8-p30	p8-p30	p8-p30				p8-p30
	traced	traced	untraced				traced	traced	untraced				traced	traced	untraced				traced	traced	untraced				traced	traced	untraced				traced	traced	untraced				traced	traced	untraced				traced	traced	untraced				traced
Fig 7D	25.3392	32.3513	33.1284			Fig 7E	-32.8787	-22.02	-36.3645			Fig 7F	6.69674	9.59968	4.9281			Fig 7J	0.544764	1.76252	1.4197			Fig 7K	-113.13	-106.088	-105.787			Fig 7L	-7.89929	-7.75642	-8.23633			Fig 7P	2.16424	1.62251	3.2859			Fig 7Q						Fig 7R
conductance	34.5018	33.1001	25.0887			Half activation	-37.3874	-27.4497	-35.9371			Slope	5.91534	7.93196	5.90363			conductance	1.24165	1.49377	2.09708			Half activation	-103.727	-101.116	-101.361			Slope	-10.5604	-7.65771	-6.73989			conductance	5.05222	1.97468	60.7283			Half activation	n/a	n/a	-80.9915			Slope	n/a
	37.9705	18.3018	24.1649				-36.7011	-35.533	-35.5622				7.62344	7.94408	4.66386				1.03527	1.51746	2.04273				-109.928	-109.943	-103.118				-10.3343	-8.99753	-7.7693				5.62301	2.46803	2.76093						-54.1319
	29.9636	25.8318	28.4577				-30.2748	-22.8516	-44.6299				5.50656	9.53002	5.72018				0.740011	1.28234	1.87819				-99.2355	-105.896	-104.751				-7.29806	-7.42636	-10.2133				3.23047	1.72204	2.78075						-91.2085
	40.5297	21.3458	28.1626				-28.4235	-24.2281	-35.2915				8.93354	7.61615	2.89072				0.479946	1.50354	2.14215				-109.9	-104.473	-100.358				-8.47962	-7.23517	-8.48871				2.87817	0.740031	6.19934						-54.9429
	24.7409	18.2668	33.2049				-36.6821	-23.8409	-39.5002				5.95464	8.58807	8.19935				0.90701	0.301565	1.27698				-108.623	-101.639	-104.563				-8.84266	-9.33236	-9.19607				2.91655	1.11737	5.04148						-55.9634
	23.5119	33.5195	22.9182				-30.7544	-20.6871	-42.7092				4.95258	8.90829	6.1407				2.20311	2.09387	2.34656				-106.462	-105.898	-106.992				-9.73886	-7.24517	-8.03062				1.13837	1.33711	5.50239
	35.7142	28.6868	41.841				-33.9839	-23.7292	-32.2522				6.19826	8.8232	8.98761				1.02179	0.411549	1.626				-108.238	-109.422	-108.488				-9.11238	-9.32666	-9.02393				3.21239	2.38103	5.39932
	25.3406	20.5184	33.0159				-34.4268	-35.1914	-34.6587				4.92863	8.97786	8.66503				0.466568	1.52962	1.3814				-112.383	-104.536	-110.678				-6.26609	-9.77241	-8.657				2.23544		3.39165
	20.9266		22.143				-38.9364		-36.9738				7.31611		8.8083				1.19904		1.50911				-102.568		-113.118				-7.94936		-10.4442				3.03221		4.53823
	22.5987		23.6005				-35.6157		-41.8827				7.48215		6.37815				1.08511		1.5604				-103.183		-108.355				-6.1336		-7.89818				2.87217		4.26133
	24.3919		29.9389				-37.6558		-36.6067				7.0009		8.58087				0.871143						-110.012						-8.68226						2.88014		3.33417
	29.0005		35.0895				-25.5912		-33.259				5.7206		7.69022				0.448645						-101.014						-10.7266						1.45896
	32.9476		14.6194				-34.3705		-41.9114				7.5311		6.51119				0.925408						-110.111						-8.79945						3.02244
	8.27181e-16						-33.18						7.6						9.82277e-16						-52.5						-6						2.89513e-15
	19.9792						-20.9179						6.59471						0.45904						-84.9271						-4.5227						1.86619
	27.6451						-35.9363						6.38531						0.37595						-112.642						-4.66093
[truncated: 2 more columns]

## Sheet: Fig 8EIJ
	Damaged extrastriola	Control extrastriola	Damaged striola	Control striola				Damaged	Control	Damaged				Damaged	Control	Damaged
Fig 8E	5	4	11	7				p8-p30	p8-p30	p8-p30				p8-p30	p8-p30	p8-p30
	7	3	10	6				traced	traced	untraced				traced	traced	untraced
	11	7	8	9
	13	6	8	9			Fig 8I	-0.0388291	-0.0220183	-0.094132			Fig 8J	-43.5988	-39.3965	-34.9317
	14	6	8	4			Imax	-0.0398756	-0.0313531	-0.0415311			Half activation	-37.2602	-40.8083	-38.6898
	9	6	9	7				-0.104581	-0.0601692	-0.0614345				-31.1694	-37.4412	-39.256
	11	2	6	4				-0.0652732	-0.105414	-0.0597024				-35.8074	-40.1827	-38.3065
	9	8	6	7				-0.0409355	-0.0174119					-36.1016	-37.9235
	3	5	8	7				-0.0267714	-0.0170362					-38.1169	-40.5051
	13	6	8	5				-0.0404784	-0.113419					-35.807	-33.6116
	10	3	7	7				-0.0829488	-0.0440303					-40.572	-31.7866
	6	3	5	5				-0.0317959						-41.1645
	6	6	4	8				-0.0470378						-40.903
	6	3	5	8				-0.0548832						-37.0315
	6	9	6	4				-0.0496695						-31.9109
	3	10	6	5				-0.0419625						-39.0305
	5	8	7	3				-0.051976						-33.2543
	3	9		6				-0.0644688						-39.1061
		5		6				-0.0178479						-50.7616
		6		10				-0.121914						-35.7051
		8		8
		6		6
		10		4
		6		3
		8		5
		5
		5
		4
		6
		7
		12
		6
		2
		5
		9
		3
		6
		2
		13
		3
		2
		7
		3
		9
		7
		4
		7
		7
		7
		10
		4
		6
		8
		5
		11
		4

## Sheet: Fig 9EH
		Traced HC total	Traced HC with long bundle	Traced HC with short bundle	Traced HC without bundle		Untraced HC total	Untraced HC with long bundle	Untraced HC with short bundle	Untraced HC without bundle				GTTR, traced, Damaged extrastriola	GTTR, untraced, Damaged extrastriola	GTTR, traced, Damaged striola	GTTR, untraced, Damaged striola
Fig 9E	Damaged	41	6	35	0		131	113	18	0			Fig 9H	0.470588	0.809524	0.5	0.977778
		5	3	1	1		41	34	5	2				0.5	0.727273	0.333333	0.8
		19	6	15	2		132	108	20	4				0.5	0.8	0.166667	0.590909
		11	1	21	2		162	109	45	8				0.5	0.65		0.5
		25	1	18	0
		23	1	12	4		151	92	55	4
	Sum	124	18	102	9		617	456	143	18
	Percentage		14.5161	82.2581	7.25806			73.906	23.1767	2.91734

## Sheet: Fig 10H
	Control ANXA4	Damaged ANXA4		Control OPN	Damaged OPN		Control OPN/Tuj1 (calyx)	Damaged OPN/Tuj1 (calyx)
Fig 10H	1	0.444444		0	0.6		0	0.2
	0.666667	0.461538		0	0.727273		0	0.454545
	0.631579	0.357143		0	0.666667		0	0.222222
	0.692308			0	0.666667		0	0.1
				0	0.166667
				0	0.5
					1

[truncated: 7 more sheets: Fig 11DEFJKLPQR, S1E Fig, S3EIJ Fig, S4FGHIJK Fig , S5KL Fig, S6IJNO Fig, S7BDE Fig]
